# Supplementary material for: Building a DNA Barcode Reference Library for the True Butterflies (Lepidoptera) of Peninsula Malaysia: What about the Subspecies?
Source: PLoS One. 2013 Nov 25;8(11):e79969. doi: 10.1371/journal.pone.0079969 (PMC3839974; doi:10.1371/journal.pone.0079969)
Supplement: Table S1 — Details of the specimens codes, including GenBank accessions, used in this study and results of screening of DNA barcodes. (XLSX) [file pone.0079969.s001.xlsx]

## Sheet: Sheet1
Species	BOLD Process ID	GenBank Accession	Most distant conspecific match on BOLD (%)	Conspecifics on BOLD	Details of conspecifics on BOLD	Closest interspecific match on BOLD	(%)	BOLD BIN (short sequences are not assigned to a BIN)	Notes
Abisara kausambi kausambi	BOPM446-12	KF226257	n/a	1		Abisara saturata	95.29
Abisara saturata	BOPM447-12	KF226258	99.08	2	S. Thailand	Lyropteryx lyra	94.17	BOLD:AAD7228
Abisara savitri savitri	BOPM396-12	KF226259	n/a	1	P. Malaysia	Schinia grandimedia	92.49	BOLD:ACA3846
Acraea violae	BOPM508-12	KF226260	100	3	S. India	Acraea andromacha	98.89		Short sequence.
	BOPM507-12	KF226261	100			Acraea neobule	97.18	BOLD:ABY2739	This species is a recent immigrant and is not listed in [4].
Acytolepis puspa	BOPM365-12	KF226263	97.98	39	Tree 1 – 4 singleton unique; 3 multi identical; 1 multi unique	Callenya lenya	99.66		Short sequence. Callenya lenya is probably a mis-ID, the next closest is Jalmenus pseudictinus (96.3%).
	BOPM470-12	KF226264	97.98			Callenya lenya	99.66		Short sequence. Callenya lenya is probably a mis-ID, the next closest is Jalmenus pseudictinus (96.3%).
	BOPM431-12	KF226262	97.98			Callenya lenya	99.66		Short sequence. Callenya lenya is probably a mis-ID, the next closest is Jalmenus pseudictinus (96.3%).
Agatasa calydonia calydonia	BOPM121-12	KF226265	100	2		Palla publiuscentralis	93.43	BOLD:AAN0051
Allotinus unicolor unicolor	BOPM566-12	KF226266	98.64	11	S. Thailand	Allotinus leogoran	96.16	BOLD:AAJ3501
Allotinus leogoran leogoran	BOPM451-12	KF226267	96.01	2	2 singleton unique	Allotinus unicolor	95.7	BOLD:ACA4127	Conspecifics with dissimiliar DNA barcodes (Table 1).
Amathusia friderici	BOPM527-12	KF226268	n/a	1		Amathusia phidippus	97.76
Amathuxidia amythaon dilucida	BOPM122-12	KF226269	99.63	3		Enispe intermedia	94.95
	BOPM562-12	KF226270	99.52			Zeuxidia aurelius	93.58	BOLD:AAR3658
Appias cardena perakana	BOPM543-12	KF226271	n/a	1		Appias pandione	95.87	BOLD:ABX8336
Appias indra plana	BOPM062-12	KF226272	n/a	1		Appias cardena perakana	97.64
Appias lalassis	BOPM541-12	KF226273	100	3		Lichenaula sp.ANIC166	95.48
	BOPM387-12	KF226274	98.47			Appias cardena perakana	93.11	BOLD:ABX8202
	BOPM051-12	KF226275	98.47			Appias cardena perakana	93.11	BOLD:ABX8202
Appias lyncida vasava	BOPM049-12	KF226279	99.54	11	Tree 2 – 2 singleton unique; 1 multi unique	Appias ada	95.58	BOLD:AAJ1894
	BOPM045-12	KF226280	99.69			Appias ada	95.41	BOLD:AAJ1894
	BOPM046-12	KF226277	99.69			Appias ada	95.56	BOLD:AAJ1894
	BOPM047-12	KF226276	99.54			Appias ada	95.57	BOLD:AAJ1894
	BOPM048-12	KF226278	99.54			Appias ada	95.57	BOLD:AAJ1894
Appias nero figulina	BOPM063-12	KF226281	100	2		Appias clestina	95.29
	BOPM349-12	KF226282	100			Appias melania	95.54	BOLD:ABY3402
Appias olferna olferna	BOPM042-12	KF226284	99.54	5	S. Thailand	Cicinnus incertaDHJ01	92.06	BOLD:AAZ4640
	BOPM040-12	KF226283	99.54			Cicinnus incertaDHJ01	91.87	BOLD:AAZ4640
	BOPM041-12	KF226285	99.54			Cicinnus incertaDHJ01	91.87	BOLD:AAZ4640
Appias pandione lagela	BOPM544-12	KF226288	99.85	3		Appias cardena perakana	95.72	BOLD:ABX8201
	BOPM356-12	KF226286	99.85			Appias cardena perakana	95.72	BOLD:ABX8201
	BOPM357-12	KF226287	99.85			Appias cardena perakana	95.72	BOLD:ABX8201
Appias paulina distanti	BOPM050-12	KF226289	97.12	12	Tree 3 – 1 singleton unique; 1 multi exclusive	Appias melania	93.62	BOLD:ACA1635	Conspecifics with dissimiliar DNA barcodes (Table 1).
Araotes lapithis uruwela	BOPM425-12	KF226291	100	4	S. Thailand	Tomares nesimachus	96.96
	BOPM380-12	KF226290	100			Tomares nesimachus	96.96
	BOPM426-12	KF226292	100			Tomares nesimachus	96.96
Arhopala nr. japonica	BOPM500-12	KF226294	97.98	2		Arhopala japonica	97.98		Short sequence. Species identity could not be determined precisely.
	BOPM499-12	KF226293	97.98			Arhopala japonica	97.98		Short sequence. Species identity could not be determined precisely.
Arhopala aedias agnis	BOPM420-12	KF226295	99.66	2	S. Thailand	Arhopala allata pandora	95.96
Arhopala amphimuta	BOPM405-12	KF226296	99.54	16	Sarawak Borneo	Arhopala major	99.07	BOLD:ACA4050	Different BIN.
Arhopala allata pandora	BOPM437-12	KF226297	n/a	1		Arhopala major	98.71	BOLD:ABY1188	Different BIN.
Arhopala elopura elopura	BOPM498-12	KF226298	100	2		Arhopala democritus	95.29
	BOPM429-12	KF226299	100			Arhopala democritus	95.62
Arhopala hellada ozaria	BOPM445-12	KF226300	100	2		Arhopala micale	98.45		Short sequence.
	BOPM444-12	KF226301	100			Arhopala centaurus	98.04		Short sequence.
Arhopala inornata inornata	BOPM469-12	KF226302	n/a	1		Arhopala phaenops sandakani	95.62
Arhopala lurida	BOPM501-12	KF226303	99.33	4	S. Thailand	Arhopala agesilaus	95.29
Arhopala phaenops sandakani	BOPM412-12	KF226304	n/a	1		Arhopala zambra	95.48	BOLD:ACA3838
Arhopala zambra zambra	BOPM438-12	KF226305	99.53	2	S. Thailand	Arhopala phaenops sandakani	95.02	BOLD:AAO0646
Ariadne ariadne ariadne	BOPM123-12	KF226308	95.75	6	Tree 4 – 2 singleton unique; 1 multi exclusive	Eois nympha	91.28	BOLD:AAN4008	Conspecifics with dissimiliar DNA barcodes (Table 1).
	BOPM125-12	KF226306	95.91			Eois nympha	91.47	BOLD:AAN4008	Conspecifics with dissimiliar DNA barcodes (Table 1).
	BOPM124-12	KF226307	96.23			Eois nympha	91.47	BOLD:AAN4008	Conspecifics with dissimiliar DNA barcodes (Table 1).
Athyma kanwa kanwa	BOPM284-12	KF226310	100	2		Athyma cama	95.18
	BOPM268-12	KF226309	100			Athyma cama	94.68
Athyma larymna siamensis	BOPM265-12	KF226311	n/a	1		Boloria titania	90.77	BOLD:ABY3771
Athyma nefte subrata	BOPM129-12	KF226313	98.62	2		Athyma cama	93.73	BOLD:ACA1672
	BOPM126-12	KF226312	98.62			Athyma cama	93.58	BOLD:ACA1672
Athyma perius perius	BOPM264-12	KF226314	98.65	2	China	Pantoporia nefte	98.98		Pantoporia is an old name and the barcode is private (Pakistan), the next closest match is Boloria astarte (93.6%)
Athyma pravara helma	BOPM131-12	KF226315	100	2		Athyma zeroca	94.34	BOLD:ACA1474
	BOPM267-12	KF226316	100			Athyma zeroca	94.34	BOLD:ACA1474
Athyma reta moorei	BOPM273-12	KF226317	n/a	1		Athyma nefte subrata	97.64
Athyma selenophora amharina	BOPM130-12	KF226318	96.48	4	Tree 5 – 1 singleton unique; 1 multi exclusive	Athyma jina	96.19	BOLD:ACA1475	The very divergent A. selenophora is private barcode from Taiwan and shares very close similarity to A. jina (GQ864740) from GenBank.
	BOPM266-12	KF226319	96.48			Athyma jina	96.19	BOLD:ACA1475	The very divergent A. selenophora is private barcode from Taiwan and shares very close similarity to A. jina (GQ864740) from GenBank.
Bassarona dunya dunya	BOPM133-12	KF226320	98.57	4	Tree 6 – 1 singleton unique; 1 multi exclusive	Limenitis amphyssa	94.21	BOLD:AAN9817
	BOPM132-12	KF226321	98.41			Limenitis amphyssa	94.21	BOLD:AAN9817
Caleta roxus pothus	BOPM570-12	KF226323	99.85	5	S. Thailand	Pseudophilotes panoptes	93.88	BOLD:AAO1183
	BOPM383-12	KF226324	99.85			Pseudophilotes panoptes	93.88	BOLD:AAO1183
	BOPM378-12	KF226322	99.31			Ministrymon phrutus	94.79
Castalius rosimon rosimon	BOPM384-12	KF226325	100	6	S. Thailand	Eicochrysops sanguigutta	95.26	BOLD:AAO0534
	BOPM358-12	KF226326	100			Eicochrysops sanguigutta	95.26
Catochrysops panormus exiguus	BOPM363-12	KF226328	98.99	9	Tree 7 – 2 multi exclusive	Euchrysops cnejus	96.97
	BOPM381-12	KF226327	98.76			Euchrysops cnejus	94.95	BOLD:AAM3354
Catopsilia pomona pomona	BOPM052-12	KF226329	98.15	34	Tree 8 – 2 multi exclusive	Amelora gonosemela	95.29
Catopsilia pyranthe pyranthe	BOPM053-12	KF226330	99.69	25	Tree 9 – 1 singleton identical; 1 multi identical	Catopsilia florella	96.02	BOLD:AAK2431
	BOPM054-12	KF226331	99.69			Catopsilia florella	96.02	BOLD:AAK2431
Cepora iudith	BOPM055-12	KF226335	99.66	4		Cepora nadina andersoni	95.29	BOLD:ACA1585
	BOPM056-12	KF226333	99.66			Cepora nadina andersoni	95.29	BOLD:ACA1585
	BOPM067-12	KF226334	99.66			Cepora nadina andersoni	95.65	BOLD:ACA1585
	BOPM057-12	KF226332	99.83			Cepora nadina andersoni	95.45	BOLD:ACA1585
Cepora nadina andersoni	BOPM058-12	KF226336	99.82	3	Tree 10 – 1 singleton unique; 1 multi exclusive	Cepora iudith	95.63	BOLD:AAW6061
	BOPM059-12	KF226337	99.82			Cepora iudith	95.63	BOLD:AAW6061
Cethosia biblis perakana	BOPM391-12	KF226338	99.85	2		Cethosia penthesilea methypsea	94.8	BOLD:ABY0172
	BOPM553-12	KF226339	99.85			Cethosia penthesilea methypsea	94.65	BOLD:ABY0172
Cethosia hypsea hypsina	BOPM137-12	KF226341	99.85	4		Cethosia penthesilea methypsea	97.86	BOLD:ABY1896
	BOPM135-12	KF226343				Cethosia penthesilea methypsea	97.86	BOLD:ABY1896
	BOPM134-12	KF226342				Cethosia penthesilea methypsea	97.86	BOLD:ABY1896
	BOPM136-12	KF226340				Cethosia penthesilea methypsea	97.86	BOLD:ABY1896
Cethosia penthesilea methypsea	BOPM138-12	KF226344	98.41	6	Tree 11 – 1 singleton unique; 1 multi unique; 1 multi exclusive	Cethosia hypsea hypsina	98.01	BOLD:ACE6390	Also in BOLD under C. methypsea.
Charaxes bernadus crepax	BOPM139-12	KF226347	98.78	7	Figure 4	Charaxes durnfordi durnfordi	100	BOLD:AAE8928	Figure 3.
	BOPM140-12	KF226346	98.62			Charaxes durnfordi durnfordi	99.85	BOLD:AAE8928	Figure 3.
	BOPM141-12	KF226345	98.47			Charaxes durnfordi durnfordi	99.68	BOLD:AAE8928	Figure 3.
Charaxes durnfordi durnfordi	BOPM558-12	KF226348	99.68	2	Figure 4	Charaxes bernadus crepax	100	BOLD:AAE8928	Figure 3.
Cheritra freja frigga	BOPM434-12	KF226349	99.54	4	Tree 12 – 1 singleton identical; 1 multi identical	Drupadia scaeva	95.26	BOLD:AAO0138
Chersonesia intermedia intermedia	BOPM548-12	KF226350	99.69	2		Pycnarmon cribrata	93.44	BOLD:ABX9076
	BOPM157-12	KF226351	99.69			Pycnarmon cribrata	93.26	BOLD:ABX9076
Chersonesia risa risa	BOPM158-12	KF226352	99.85	3	S. Thailand	Machimia tentoriferella	91.13	BOLD:AAN9667
Cirrochroa emalea emalea	BOPM142-12	KF226354	100	2		Cirrochroa emalea	95.11	BOLD:ACA1693
	BOPM143-12	KF226353	99.5			Cirrochroa emalea	94.03
Cirrochroa malaya malaya	BOPM145-12	KF226357	99.85	3		Cirrochroa surya	95.41	BOLD:ACA1505
	BOPM146-12	KF226356	99.85			Cirrochroa surya	95.26	BOLD:ACA1505
	BOPM147-12	KF226355	99.85			Cirrochroa surya	95.41	BOLD:ACA1505
Cirrochroa orissa orissa	BOPM150-12	KF226358	99.15	5	S. Thailand	Cirrochroa regina	93.33	BOLD:AAJ3586
	BOPM149-12	KF226360	99.31			Cirrochroa emalea	93.88	BOLD:AAJ3586
	BOPM148-12	KF226359	99.31			Cirrochroa emalea	93.58	BOLD:AAJ3586
Cirrochroa satellita satellita	BOPM261-12	KF226361	n/a	1		Cirrochroa regina	92.51	BOLD:ACA3258
Cirrochroa tyche	BOPM152-12	KF226362	99.21	5	Tree 13 – 1 singleton identical; 1 multi identical	Cirrochroa orissa	93.27	BOLD:AAR9267
	BOPM318-12	KF226365	99.21			Cirrochroa orissa	93.27	BOLD:AAR9267
	BOPM153-12	KF226364	99.24			Cirrochroa emalea	93.43	BOLD:AAR9267
	BOPM151-12	KF226363	99.21			Cirrochroa orissa	93.27	BOLD:AAR9267
Cupha erymanthis lotis	BOPM390-12	KF226366	99.39	7	Tree 14 – 2 multi exclusive	Cupha prosope	96.54	BOLD:AAI9882
	BOPM156-12	KF226369	99.39			Cupha prosope	96.54	BOLD:AAI9882
	BOPM155-12	KF226368	99.24			Cupha prosope	96.54	BOLD:AAI9882
	BOPM154-12	KF226367	99.39			Cupha prosope	96.54	BOLD:AAI9882
Curetis saronis sumatrana	BOPM394-12	KF226370	n/a	1		Curetis barsine	95.41	BOLD:ABX9005
Cynitia godartii	BOPM199-12	KF226371	100	5	S. Thailand	Tanaecia iapis	96.94	BOLD:AAN9971	Also in BOLD under Tanaecia godartii.
	BOPM398-12	KF226372	100			Tanaecia iapis	96.94	BOLD:AAN9971	Also in BOLD under Tanaecia godartii.
Cynitia lepidea	BOPM326-12	KF226375	96.92	6	Tree 15 – 2 multi exclusive	Tanaecia iapis	99.56	BOLD:AAN9483	The images on BOLD suggest the T. iapis are mis-IDs, next closest match is T. julii (97.6%)
	BOPM311-12	KF226373	96.92			Tanaecia iapis	99.08	BOLD:AAN9483	The images on BOLD suggest the T. iapis are mis-IDs, next closest match is T. julii (97.6%)
	BOPM324-12	KF226376	96.92			Tanaecia iapis	99.36	BOLD:AAN9483	The images on BOLD suggest the T. iapis are mis-IDs, next closest match is T. julii (97.6%)
	BOPM327-12	KF226374	96.92			Tanaecia iapis	99.21	BOLD:AAN9483	The images on BOLD suggest the T. iapis are mis-IDs, next closest match is T. julii (97.6%)
Cyrestis cocles earli	BOPM160-12	KF226377	n/a	1		Polygonia interrogationis	92.05	BOLD:ACA1675
Cyrestis maenalis martini	BOPM355-12	KF226378	n/a	1		Cyrestis nivea nivalis	95.1	BOLD:ACA4509
Cyrestis nivea nivalis	BOPM389-12	KF226381	99.85	3		Cyrestis maenalis martini	95.1	BOLD:ABX9827
	BOPM552-12	KF226380	99.85			Cyrestis maenalis martini	94.95	BOLD:ABX9827
	BOPM159-12	KF226379	99.85			Cyrestis maenalis martini	95.1	BOLD:ABX9827
Cyrestis themire	BOPM162-12	KF226383	98.93	4	S. Thailand	Acraea meyeri	91.23	BOLD:AAZ4979
	BOPM506-12	KF226382	99.08			Acraea meyeri	91.52
	BOPM161-12	KF226384	98.93			Acraea meyeri	91.23	BOLD:AAZ4979
Danaus genutia intermedius	BOPM163-12	KF226387	98.01	10	Tree 16 – 1 singleton unique; 1 multi exclusive	Danaus melanippus	97.86	BOLD:AAI9595	Conspecifics with dissimiliar DNA barcodes (Table 1).
	BOPM165-12	KF226385	97.71			Danaus melanippus	97.86	BOLD:AAI9595	Conspecifics with dissimiliar DNA barcodes (Table 1).
	BOPM164-12	KF226386	97.71			Danaus melanippus	97.86	BOLD:AAI9595	Conspecifics with dissimiliar DNA barcodes (Table 1).
Danaus melanippus hegesippus	BOPM168-12	KF226389	99.85	3		Danaus genutia	99.08	BOLD:ABY8587	See Results and Discussion.
	BOPM166-12	KF226390	99.85			Danaus genutia	99.08	BOLD:ABY8587	See Results and Discussion.
	BOPM167-12	KF226388	99.85			Danaus genutia	99.08	BOLD:ABY8587	See Results and Discussion.
Delias agostina	BOPM546-12	KF226391	98.89	3	Thailand, Unknown (China-?)	Delias baracasa	95.92	BOLD:ABX9617	See Results and Discussion.
Delias hyparete metarete	BOPM064-12	KF226392	98.74	8	Tree 17 – 1 singleton unique; 2 multi unique	Delias pasithoe	96.05	BOLD:ACA1657
Delias ninus ninus	BOPM545-12	KF226395	99.69	4	P. Malaysia	Delias acalis	97.71	BOLD:ABX9274	Different BIN.
	BOPM065-12	KF226394	99.69			Delias acalis	98.04	BOLD:ABX9274	Different BIN.
	BOPM351-12	KF226393	99.76			Delias acalis	97.71	BOLD:ABX9274	Different BIN.
Delias pasithoe parthenope	BOPM066-12	KF226396	n/a	1		Delias woodi	93.94	BOLD:ACA1665
Dercas verhuelii herodorus	BOPM542-12	KF226397	97.43	2		Dercas lycorias	97.43		The D. verhuelii from GenBank shares close identity with a DNA barcode for D. lycorias.
Deudorix staudingeri	BOPM435-12	KF226398	n/a	1		Deudorix epijarbas	98.32	BOLD:ACA3994	Different BIN.
Dichorragia nesimachus deiokes	BOPM169-12	KF226399	96.35	4	Tree 18 – 3 singleton unique	Dichorragia ninus	96.79	BOLD:AAE7537	Conspecifics with dissimiliar DNA barcodes (Table 1).
Discolampa ethion thalimar	BOPM360-12	KF226400	n/a	1		Apotomis capreana	94.97
Discophora sondaica despoliata	BOPM170-12	KF226401	98.47	2	S. Thailand	Discophora necho	97.94	BOLD:AAX8865
Discophora timora perakensis	BOPM181-12	KF226402	99.85	2		Discophora necho	94.92	BOLD:ABY1499
	BOPM171-12	KF226403	99.85			Discophora necho	94.92	BOLD:ABY1499
Doleschalia bisaltide pratipa	BOPM173-12	KF226406	93.97	5	Tree 19 – 1 singleton identical; 1 multi identical	Doleschalia noorna	94.8	BOLD:AAM5700	The divergent D. bisaltide from a butterfly farm in UK.
	BOPM174-12	KF226405	93.97			Doleschalia noorna	94.8	BOLD:AAM5700	The divergent D. bisaltide from a butterfly farm in UK.
	BOPM172-12	KF226404	93.97			Doleschalia noorna	94.5	BOLD:AAM5700	The divergent D. bisaltide from a butterfly farm in UK.
Dophla evelina	BOPM175-12	KF226407	96.6	4	Tree 20 – 2 singleton unique; 1 multi exclusive	Euthalia formosana	94.04	BOLD:AAN4317	Conspecifics with dissimiliar DNA barcodes (Table 1).
Drupadia cinesoides	BOPM490-12	KF226408	n/a	1		Cheritra freija	94.65	BOLD:ACA3987
Drupadia theda thesmia	BOPM408-12	KF226409	96.3	5	Tree 21 – 1 singleton unique; 2 multi exclusive	Drupadia cinesoides	95.29		Conspecifics with dissimiliar DNA barcodes (Table 1).
	BOPM479-12	KF226410	95.42			Drupadia ravindra	94.95	BOLD:AAL1928	Conspecifics with dissimiliar DNA barcodes (Table 1).
Elymnias hypermnestra agina	BOPM177-12	KF226414	98.9	15	Tree 22 – 1 singleton unique; 1 multi unique; 2 multi exclusive	Elymnias malelas	95.57	BOLD:AAF5951
	BOPM531-12	KF226413	98.9			Elymnias panthera	95.41
	BOPM560-12	KF226415	99.06			Elymnias malelas	95.57	BOLD:AAF5951
	BOPM179-12	KF226412	99.06			Elymnias malelas	95.57	BOLD:AAF5951
	BOPM178-12	KF226411	98.9			Elymnias malelas	95.57	BOLD:AAF5951
Elymnias nesaea lioneli	BOPM561-12	KF226416	98.12	6	Tree 23 – 2 multi exclusive	Elymnias casiphone	97.14	BOLD:ABZ0468
Eooxylides tharis distanti	BOPM416-12	KF226417	97.71	6	Tree 24 – 2 multi exclusive	Paraspiculatus sp.	91.74	BOLD:AAL0742	Conspecifics with dissimiliar DNA barcodes (Table 1).
Erites argentina delia	BOPM182-12	KF226418	99.62	3	Tree 25 – 1 singleton unique; 1 multi exclusive	Siderone galanthis	91.21	BOLD:AAN0620
Euploea modesta modesta	BOPM186-12	KF226419	100	2	See Euploea Tree S1	Euploea core	99.84	BOLD:AAC5742	See Euploea Tree S1 and Results and Discussion.
	BOPM185-12	KF226420	100			Euploea core	99.84	BOLD:AAC5742	See Euploea Tree S1 and Results and Discussion.
Euploea camaralzema malayica	BOPM176-12	KF226421	n/a	1	See Euploea Tree S1	Euploea core	100		See Euploea Tree S1 and Results and Discussion.
Euploea doubledayi evalida	BOPM192-12	KF226422	100	2	See Euploea Tree S1	Euploea core	100	BOLD:AAM2382	See Euploea Tree S1 and Results and Discussion.
	BOPM191-12	KF226423	100			Euploea core	100	BOLD:AAM2382	See Euploea Tree S1 and Results and Discussion.
Euploea eunice leucogonis	BOPM350-12	KF226426	96.79	3		Euploea klugii	97.25	BOLD:ACA4478	The close E. klugii from GenBank (in same BIN) is questionable, see Results and Discussion and Euploea Tree S1.
	BOPM184-12	KF226424	97.09			Euploea klugii	99.24	BOLD:ABZ0345	The close E. klugii from GenBank (in same BIN) is questionable, see Results and Discussion and Euploea Tree S1.
	BOPM183-12	KF226425	96.79			Euploea klugii	98.86	BOLD:ABZ0345	The close E. klugii from GenBank (in same BIN) is questionable, see Results and Discussion and Euploea Tree S1.
Euploea eyndhovii gardineri	BOPM193-12	KF226427	99.69	2		Euploea core	97.4	BOLD:ACA2900
	BOPM194-12	KF226428	99.69			Euploea core	97.4	BOLD:ACA2900
Euploea midamus chloe	BOPM195-12	KF226429	95.73	2		Euploea core	97.25	BOLD:ABY3235	The divergent E. midamus (KC306725) from India on GenBank is probably E. mulciber, see directly below.
Euploea mulciber mulciber	BOPM187-12	KF226430	99.65	7	Tree 26 – I singleton unique; 1 multi exclusive	Euploea midamus	99.12		The close E. midamus from GenBank (in same BIN) is questionable, E. batesii is the next closest match (96%).
Euploea radamanthus radamanthus	BOPM190-12	KF226432	98.47	7	S. Thailand	Euploea sylvester	96.17	BOLD:ACE4662
	BOPM188-12	KF226431	98.47			Euploea sylvester	96.17	BOLD:ACE4662
	BOPM189-12	KF226433	99.04			Euploea core	96.31	BOLD:ACE4662
Euploea tulliolus ledereri	BOPM202-12	KF226435	98.47	6	Tree 27 – 1 singleton unique; 1 multi unique; 1 multi exclusive	Euploea algea	99.24	BOLD:AAL5462	The close E. algea from GenBank (in same BIN) is questionable, E. core is the next closest match (96.94%).
	BOPM204-12	KF226436	98.32			Euploea algea	99.08	BOLD:AAL5462	The close E. algea from GenBank (in same BIN) is questionable, E. core is the next closest match (96.94%).
	BOPM203-12	KF226434	98.47			Euploea algea	99.24	BOLD:AAL5462	The close E. algea from GenBank (in same BIN) is questionable, E. core is the next closest match (96.94%).
Eurema ada iona	BOPM069-12	KF226437	100	2	BIN S1	Eurema hecabe	99.85	BOLD:AAA6082	See Results and Discussion and BIN S1.
	BOPM070-12	KF226438	100			Eurema hecabe	99.85	BOLD:AAA6082	See Results and Discussion and BIN S1.
Eurema andersonii andersonii	BOPM073-12	KF226441	99.66	7	S. Thailand	Datana drexelii	96.24
	BOPM071-12	KF226440	99.33			Datana drexelii	95.77
	BOPM072-12	KF226439	99.66			Datana drexelii	96.24
Eurema blanda snelleni	BOPM074-12	KF226442	93.6	18	Tree 28 – 2 singleton identical; 1 multi unique; 2 multi exclusive	Eurema hecabe	98.61		See Results and Discussion and BIN S1. This also is a short sequence.
Eurema hecabe contubernalis	BOPM079-12	KF226446	97.09	40	BIN S1	Eurema blanda	100	BOLD:AAA6082	See Results and Discussion and BIN S1.
	BOPM077-12	KF226444	97.25			Eurema alitha	99.85	BOLD:AAA6082	See Results and Discussion and BIN S1.
	BOPM086-12	KF226443	97.09			Eurema brigitta	99.84	BOLD:AAA6082	See Results and Discussion and BIN S1.
	BOPM078-12	KF226445	97.15			Eurema alitha	99.82	BOLD:AAA6082	See Results and Discussion and BIN S1.
Eurema lacteola lacteola	BOPM082-12	KF226447	n/a	1		Eurema blanda	99.67	BOLD:AAA6082	See Results and Discussion and BIN S1.
Eurema sari sodalis	BOPM096-12	KF226448	n/a	1		Eurema hecabe	94.61	BOLD:ABY1190
Eurema simulatrix tecmessa	BOPM083-12	KF226451	99.85	4	S. Thailand	Eurema hecabe	91.31	BOLD:AAZ4068
	BOPM085-12	KF226450	99.62			Helcrya superba	96.21
	BOPM084-12	KF226449	99.66			Perittia andoi	95.37
Eurema tilaha nicevillei	BOPM088-12	KF226452	100	2	S. Thailand	Spaelotis clandestina	96.15
Euripus nyctelius	BOPM198-12	KF226455	96.77	5	Tree 29 – 1 singleton unique; 1 multi exclusive	Hestina assimilis	90.94	BOLD:AAM3650	The divergent E. nyctelius from Genbank (China) could be a misID, otherwise, good barcode species.
	BOPM196-12	KF226453	96.62			Dircenna klugii	90.82	BOLD:AAM3650	The divergent E. nyctelius from Genbank (China) could be a misID, otherwise, good barcode species.
	BOPM197-12	KF226454	96.77			Hestina assimilis	90.94	BOLD:AAM3650	The divergent E. nyctelius from Genbank (China) could be a misID, otherwise, good barcode species.
Euthalia monina	BOPM201-12	KF226457	98.01	4	Tree 30 – 2 multi exclusive	Tanaecia palguna	99.85	BOLD:AAN9973	The T. palguna from Thailand is a suspected misidentification.
	BOPM200-12	KF226456	98.01			Tanaecia palguna	99.85	BOLD:AAN9973	The T. palguna from Thailand is a suspected misidentification.
Faunis canens arcesilas	BOPM453-12	KF226458	97.71	8	S. Thailand	Faunis menado	94.44	BOLD:AAN3250	All same subspecies but quite variable, but no structure.
	BOPM205-12	KF226461	98.01			Faunis menado	94.44	BOLD:AAN3250	All same subspecies but quite variable, but no structure.
	BOPM206-12	KF226459	98.17			Faunis menado	94.29	BOLD:AAN3250	All same subspecies but quite variable, but no structure.
	BOPM207-12	KF226460	97.71			Faunis menado	94.13	BOLD:AAN3250	All same subspecies but quite variable, but no structure.
Gandaca harina	BOPM089-12	KF226463	99.67	5	Tree 31 – 1 singleton unique; 1 multi exclusive	Phoebis argante	91.72	BOLD:AAO0566
	BOPM091-12	KF226464	99.5			Phoebis senna	91.57	BOLD:AAO0566
	BOPM090-12	KF226462	99.5			Phoebis argante	91.72	BOLD:AAO0566
Graphium agamemnon agamemnon	BOPM014-12	KC970099	97.98	11	Tree 32 – 2 multi exclusive	Graphium macfarlani	96.63		Conspecifics with dissimiliar DNA barcodes (Table 1).
Graphium agetes iponus	BOPM023-12	KC970101	99.24	2		Graphium antiphates itamputi	92.64	BOLD:ACA1586
	BOPM022-12	KC970102	99.24			Graphium delessertii delessertii	92.66	BOLD:ACA1586
Graphium antiphates itamputi	BOPM015-12	KC970104	99.35	5	Tree 33 – 1 singleton unique; 1 multi exclusive	Blastobasis kenya	94.51		Also recorded under Pathysa antiphates.
	BOPM025-12	KC970103	99.85			Chionodes	92.08	BOLD:AAZ5101	Also recorded under Pathysa antiphates.
	BOPM114-12	KC970107	99.85			Chionodes	92.08	BOLD:AAZ5101	Also recorded under Pathysa antiphates.
	BOPM024-12	KC970105	99.85			Chionodes	93.08	BOLD:AAZ5101	Also recorded under Pathysa antiphates.
Graphium aristeus hermocrates	BOPM504-12	KC970108	95.72	3	Tree 34 – 1 singleton unique; 1 multi exclusive	Chionodes	92.25	BOLD:ACA4071	Conspecifics with dissimiliar DNA barcodes (Table 1).
Graphium arycles	BOPM021-12	KC970109	n/a	1		Graphium evemon eventus	95.87	BOLD:ACA1514
Graphium bathycles bathycloides	BOPM118-12	KC970113	99.85	6	P. Malaysia	Graphium chironides	97.09	BOLD:ABY0098
	BOPM017-12	KC970114	99.85			Graphium chironides	97.09	BOLD:ABY0098
	BOPM119-12	KC970115	99.85			Graphium chironides	97.25	BOLD:ABY0098
	BOPM016-12	KC970112	99.85			Graphium chironides	97.25	BOLD:ABY0098
Graphium delessertii delessertii	BOPM524-12	KC970117	99.39	4		Graphium ramaceus pendleburyi	96.79	BOLD:ACA1563
	BOPM010-12	KC970118	99.24			Graphium ramaceus pendleburyi	97.09	BOLD:ACA1563
	BOPM009-12	KC970120	99.24			Graphium ramaceus pendleburyi	97.25	BOLD:ACA1563
	BOPM008-12	KC970119	99.26			Graphium ramaceus pendleburyi	97.64
Graphium doson evemonides	BOPM018-12	KC970121	98.32	5	Tree 35 – 1 singleton unique; 1 multi exclusive	Graphium bathycles bathycloides	94.95	BOLD:AAY2201
	BOPM120-12	KC970123	98.47			Graphium bathycles bathycloides	95.41	BOLD:AAY2201
Graphium evemon eventus	BOPM019-12	KC970125	99.39	3	P. Malaysia, S. Thailand	Graphium arycles	95.72	BOLD:AAZ5131
Graphium ramaceus pendleburyi	BOPM006-12	KC970128	98.04	4	P. Malaysia	Graphium delessertii delessertii	97.25	BOLD:ACA1494
	BOPM004-12	KC970129	98.04			Graphium delessertii delessertii	97.25	BOLD:ACA1494
	BOPM005-12	KC970127	97.5			Graphium delessertii delessertii	97.09	BOLD:ACA1494	Due to short sequence.
Graphium sarpedon luctatius	BOPM003-12	KC970133	96.3	16	Tree 36 – 3 singletons unique; 2 multi exclusive	Graphium cloanthus	95.96		Conspecifics with dissimiliar DNA barcodes (Table 1).
	BOPM002-12	KC970132	94.65			Graphium cloanthus	93.12	BOLD:AAE7250	Conspecifics with dissimiliar DNA barcodes (Table 1).
Hebomoia glaucippe	BOPM093-12	KF226466	95.88	8	Tree 37 – 3 singletons unique; 1 multi unique	Pteronymia cotytto	90.26	BOLD:ACA1698	See Results and Discussion.
	BOPM094-12	KF226465	95.88			Pteronymia cotytto	90.26	BOLD:ACA1698	See Results and Discussion.
	BOPM092-12	KF226467	97.94			Colotis euippe	90.83	BOLD:AAE7041	See Results and Discussion.
Hestina mimetica ruvanella	BOPM260-12	KF226468	n/a	1		Hestina divona	94.01	BOLD:ACA3156
Hypolimnas anomala anomala	BOPM209-12	KF226471	99.85	3		Hypolimnas antilope	98.47	BOLD:ACE4213	Different BIN.
	BOPM208-12	KF226470	99.85			Hypolimnas antilope	98.32	BOLD:ACE4213	Different BIN.
	BOPM210-12	KF226469	99.85			Hypolimnas antilope	98.32	BOLD:ACE4213	Different BIN.
Hypolimnas bolina	BOPM211-12	KF226473	99.2	21	Tree 38 – 2 multi identical	Hypolimnas alimena/ Pailio clytia	100	BOLD:AAB7950	Next most similar is H. deois (96.0%).
	BOPM212-12	KF226472	99.2			Hypolimnas alimena/ Pailio clytia	100	BOLD:AAB7950	Next most similar is H. deois (96.0%).
	BOPM213-12	KF226474	99.2			Hypolimnas alimena/ Pailio clytia	100	BOLD:AAB7950	Next most similar is H. deois (96.0%).
	BOPM214-12	KF226475	99.2			Hypolimnas alimena/ Pailio clytia	100	BOLD:AAB7950	Next most similar is H. deois (96.0%).
Idea hypermnestra linteata	BOPM216-12	KF226479	99.67	4		Idea leucone	95.38	BOLD:ABY3783
	BOPM215-12	KF226478	99.67			Idea leucone	96.3
	BOPM219-12	KF226477	99.33			Idea leucone	96.3
	BOPM217-12	KF226476	99.67			Idea leucone	95.41	BOLD:ABY3783
Idea lynceus lynceus	BOPM220-12	KF226480	100	2		Idea stolli logani	96.48	BOLD:ABY3648
	BOPM218-12	KF226481	100			Idea stolli logani	96.48	BOLD:ABY3648
Idea stolli logani	BOPM222-12	KF226482	100	3		Idea hypermnestra linteata	95.29
	BOPM223-12	KF226483	100			Idea lynceus lynceus	96.48	BOLD:ACA3083
	BOPM221-12	KF226484	99.66			Idea lynceus lynceus	95.62
Ideopsis gaura	BOPM228-12	KF226486	98.93	4	P. Malaysia	Ideopsis vulgaris	92.2	BOLD:ACA3060
	BOPM229-12	KF226485	99.33			Tortricidia flexuosa	94.69
	BOPM227-12	KF226487	98.93			Ideopsis vulgaris	91.74	BOLD:ACA3060
Ideopsis vulgaris macarina	BOPM225-12	KF226488	97.71	6	S. Thailand	ideopsis similaris	97.71	BOLD:AAZ4898	I. similaris is often confused with I. vulgaris macarena. The next closest match is I. guara (92%). Two barcodes from Thailand are suspected misidentifications.
	BOPM226-12	KF226489	97.86			ideopsis similaris	97.86	BOLD:AAZ4898	I. similaris is often confused with I. vulgaris macarena. The next closest match is I. guara (92%). Two barcodes from Thailand are suspected misidentifications.
Jamides celeno aelianus	BOPM478-12	KF226490	98.32	14	Tree 39 – 2 multi exclusive	Jamides zebra lakatti	96.97
Jamides malaccanus malaccanus	BOPM476-12	KF226491	100	3		Euclea nanina	94.35
	BOPM430-12	KF226493	100			Callophrys	91.95	BOLD:ACA3986
	BOPM477-12	KF226492	100			Euclea nanina	96.38
Jamides zebra lakatti	BOPM402-12	KF226494	n/a	1		Jamides celeno	98.32	BOLD:ACA3965	Different BIN.
Junonia almana javana	BOPM233-12	KF226497	98.22	29	Tree 40 – 2 multi identical	Junomia genoveva	96.03	BOLD:AAE2153
	BOPM231-12	KF226496	98.22			Junomia genoveva	96.03	BOLD:AAE2153
	BOPM232-12	KF226495	98.38			Junomia genoveva	96.23	BOLD:AAE2153
Junonia atlites atlites	BOPM230-12	KF226498	98.22	12	Tree 41 – 1 singleton unique; 1 multi unique; 1 multi exclusive	Jumonia iphita	98.23	BOLD:AAE2156	Overlapping distances, but different BIN. Cluster of J. iphita from India and Pakistan of unknown taxonomic status.
Junonia hedonia	BOPM294-12	KF226499	96.89	17	Tree 42 – 1 singleton unique; 1 multi exclusive	Jumonia atlites	96.33	BOLD:ABY3657	Conspecifics with dissimiliar DNA barcodes (Table 1).
Junonia iphita iphita	BOPM238-12	KF226500	93.72	24	Tree 43 – 2 multi exclusive	Jumonia atlites	97.94	BOLD:ACF4124	Cluster of J. iphita from India and Pakistan of unknown taxonomic status.
	BOPM237-12	KF226501	94.19			Jumonia atlites	98.02	BOLD:ACE4693	Cluster of J. iphita from India and Pakistan of unknown taxonomic status.
	BOPM239-12	KF226502	94.19			Jumonia atlites	98.02	BOLD:ACE4693	Cluster of J. iphita from India and Pakistan of unknown taxonomic status.
Junonia orithya wallacei	BOPM234-12	KF226505	98.62	30	Tree 44 – 2 multi identical; 1 multi exclusive	Jumonia hierta	98.59	BOLD:ABZ6191
	BOPM236-12	KF226504	98.62			Jumonia hierta	98.59	BOLD:ABZ6191
	BOPM235-12	KF226503	98.62			Jumonia hierta	98.59	BOLD:ABZ6191
Kaniska canace perakana	BOPM556-12	KF226506	98.32	11	Tree 45 – 3 singletons unique; 1 multi exclusive	Nymphalis californica	96.07	BOLD:AAD4857
Lamproptera meges virescens	BOPM386-12	KC970136	97.46	4	Tree 46 – 1 singleton unique; 1 multi exclusive	Agrotera	93.27	BOLD:ABX8338	Conspecifics with dissimiliar DNA barcodes (Table 1).
	BOPM007-12	KC970134	97.14			Agrotera	92.97	BOLD:ABX8338	Conspecifics with dissimiliar DNA barcodes (Table 1).
	BOPM117-12	KC970135	97.8			Agonopterix umbellana	96.97		Conspecifics with dissimiliar DNA barcodes (Table 1).
Laringa castelnaui castelnaui	BOPM307-12	KF226507	99.75	2	P. Malaysia	Acraea meyeri	93.33	BOLD:AAW9859
Lasippa heliodore dorelia	BOPM127-12	KF226508	99.85	2	Tree 47 – 2 singleton unique	Neptis sappho	93.27	BOLD:AAZ5143
Lasippa tiga siaka	BOPM263-12	KF226509	99.39	2		Neptis sappho	92.96	BOLD:ACA2811
	BOPM262-12	KF226510	99.39			Neptis sappho	92.97	BOLD:ACA2811
Laxita thuisto thuisto	BOPM452-12	KF226511	99.84	3	Tree 48 – 1 singleton unique; 1 multi exclusive	Neoscythris fissirostris	91.74	BOLD:AAO1241
Lebadea martha malayana	BOPM241-12	KF226513	99.33	5	Tree 49 – 1 singleton identical; 1 multi identical	Automeris abdomenalis	95.24
	BOPM240-12	KF226512	99.68			Eudonia strigalis	91.74	BOLD:AAN2150
Leptosia nina malayana	BOPM099-12	KF226514	99.54	5	Tree 50 – 1 multi unique; 1 multi exclusive	Napeogenes sodalis	89.74	BOLD:AAK8960
Lethe confusa enima	BOPM404-12	KF226515	97.01	4	Tree 51 – 1 singleton unique; 1 multi exclusive	Lethe insana	93.58	BOLD:AAK9221	Results: Conspecifics with dissimiliar DNA barcodes -16.
Lexias dirtea merguia	BOPM242-12	KF226517	99.54	3	S. Thailand	Lexia pardalis	98.17	BOLD:ABY5495	Different BIN.
	BOPM244-12	KF226516	99.54			Lexia pardalis	98.17	BOLD:ABY5495	Different BIN.
Lexias pardalis dirteara	BOPM243-12	KF226518	96.98	5	Tree 52 – 2 multi exclusive	Lexia dirtea	97.21	BOLD:AAN3839	Conspecifics with dissimiliar DNA barcodes (Table 1).
Loxura atymnus fuconius	BOPM442-12	KF226519	99.85	5	S. Thailand	Loxura cassiopea cassiopea	98.32	BOLD:AAN9717	Different BIN.
Loxura cassiopea cassiopea	BOPM456-12	KF226521	99.84	3	P. Malaysia	Loxura atymnus fuconius	98.47	BOLD:ACE9230	Different BIN.
	BOPM403-12	KF226520	99.84			Loxura atymnus fuconius	98.47	BOLD:ACE9230	Different BIN.
Melanitis phedima abdullae	BOPM245-12	KF226523	99.85	10	Tree 53 – 2 multi identical	Melanitis constantina	96.02	BOLD:AAN3575
	BOPM458-12	KF226522	99.85			Melanitis constantina	96.02	BOLD:AAN3575
Melanocyma faunula faunula	BOPM522-12	KF226524	99.24	5	S. Thailand	Taenaris dimona	93.58	BOLD:AAZ3942
Moduza procris milonea	BOPM247-12	KF226527	99.37	4	Tree 54 – 1 singleton unique; 1 multi exclusive	Athyma zeroca	91.9	BOLD:AAX4573
	BOPM246-12	KF226525	99.52			Athyma zeroca	91.71	BOLD:AAX4573
	BOPM248-12	KF226526	99.52			Athyma zeroca	91.44	BOLD:AAX4573
Mycalesis orseis	BOPM466-12	KF226529	98.93	3	Tree 55 – 1 singleton unique; 1 multi exclusive	Mycalesis gotama	92.81	BOLD:ACA2812
	BOPM252-12	KF226528	98.93			Mycalesis gotama	92.81	BOLD:ACA2812
Mycalesis anapita	BOPM255-12	KF226530	93.83	2	Tree 56 – 2 singleton unique	Mycalesis patiana	94.34	BOLD:ACA2927	Conspecifics with dissimiliar DNA barcodes (Table 1).
Mycalesis fusca fusca	BOPM251-12	KF226531	100	2	Tree 57 – 2 singleton identical	Bicyclus sebetus	95.29		Also recorded under M. fuscum.
Mycalesis janardana sagittera	BOPM468-12	KF226532	94.19	2	Tree 58 – 2 singleton unique	Mycalesis sangaica	93.73	BOLD:ACA4076	Conspecifics with dissimiliar DNA barcodes (Table 1).
Mycalesis mineus macromalayana	BOPM462-12	KF226538	94.04	14	BIN S3	Mycalesis intermedia	98.91	BOLD:AAK8780
	BOPM465-12	KF226537	94.26			Mycalesis intermedia	99.07	BOLD:AAK8780
	BOPM253-12	KF226534	94.19			Mycalesis intermedia	99.07	BOLD:AAK8780
	BOPM257-12	KF226536	94.34			Mycalesis intermedia	99.85	BOLD:AAK8780
	BOPM256-12	KF226535	94.34			Mycalesis intermedia	99.22	BOLD:AAK8780
	BOPM249-12	KF226533	94.28			Mycalesis intermedia	99.31
	BOPM459-12	KF226539	94.19			Mycalesis intermedia	99.07	BOLD:AAK8780
Mycalesis patiana	BOPM259-12	KF226540	n/a	1		Mycalesis anapita	95.09	BOLD:ACA2928
Neorina lowii neophyta	BOPM270-12	KF226541	99.85	3		Neorina sp.	95.56	BOLD:ACA2799
	BOPM271-12	KF226543	99.85			Neorina sp.	95.4	BOLD:ACA2799
	BOPM269-12	KF226542	99.85			Neorina sp.	95.56	BOLD:ACA2799
Neptis sedata	BOPM276-12	KF226544	n/a	1		Neptis clinia susruta	95.26	BOLD:ABY3080
Neptis anjana hyria	BOPM393-12	KF226545	n/a	1		Neptis namba	97.4	BOLD:ABX8697
Neptis duryodana nesia	BOPM274-12	KF226546	99.2	2		Neptis clinia susruta	95.26	BOLD:ACA2837
	BOPM275-12	KF226547	99.2			Neptis clinia susruta	94.71	BOLD:ACA2837
Neptis harita harita	BOPM277-12	KF226548	n/a	1		Phaedyma columella	94.53	BOLD:ACE2675
Neptis hylas papaja	BOPM280-12	KF226549	94.34	11	Tree 59 – 1 singleton unique; 1 multi unique, 2 multi exclusive	Neptis ida	99.22	BOLD:AAH5021	The close N. ida and the very distant N. hylas from Pakistan could be misidentifications.
	BOPM278-12	KF226550	93.28			Neptis ida	99.75		The close N. ida and the very distant N. hylas from Pakistan could be misidentifications.
Neptis leucoporus cresina	BOPM281-12	KF226552	99.69	2		Neptis madhendra	94.5	BOLD:ACA3168
	BOPM285-12	KF226551	99.69			Neptis madhendra	94.5	BOLD:ACA3168
Orsotriaena medus cinerea	BOPM258-12	KF226553	96.64	11	Tree 60 – 2 multi exclusive	Orsotriaena jopas	95.72	BOLD:AAM4523	Results: Conspecifics with dissimiliar DNA barcodes -20.
Pachliopta aristolochiae asteris	BOPM034-12	KF226556	98.77	9	Tree 61 – 1 singleton unique; 1 multi unique	Euploea core	99.84	BOLD:AAJ9688	Contaminants, mix-up? Next closest is Atrophaura polydorus (97.09).
	BOPM035-12	KF226554	98.62			Euploea core	99.68	BOLD:AAJ9688	Contaminants, mix-up? Next closest is Atrophaura polydorus (97.09).
	BOPM033-12	KF226555	98.62			Euploea core	99.68	BOLD:AAJ9688	Contaminants, mix-up? Next closest is Atrophaura polydorus (97.09).
Pantoporia sandaka sandaka	BOPM296-12	KF226557	n/a	1		Pantoporia hordonia	95.56	BOLD:ACA4279
Papilio demoleus malayanus	BOPM037-12	KF226558	99.84	2	Thailand	Papilio gigon	93.58	BOLD:ACA1681
Papilio helenus helenus	BOPM030-12	KF226559	96.81	6	Tree 62 – 3 singletons unique, 1 multi exclusive	Papilio amynthor	98.62	BOLD:ACF3421	Conspecifics with dissimiliar DNA barcodes (Table 1).
	BOPM032-12	KF226560	96.81			Papilio amynthor	98.62	BOLD:ACF3421	Conspecifics with dissimiliar DNA barcodes (Table 1).
	BOPM031-12	KF226561	96.33			Papilio amynthor	98.78	BOLD:ACF3421	Conspecifics with dissimiliar DNA barcodes (Table 1).
Papilio iswara iswara	BOPM029-12	KF226563	99.85	2		Papilio helenus	95.19	BOLD:ACA1595
	BOPM111-12	KF226562	99.85			Papilio helenus	95.63	BOLD:ACA1595
Papilio memnon agenor	BOPM400-12	KF226565	98.47	8	Tree 63 – 1 singleton identical; 1 singleton unique; 1 multi identical; 1 multi exclusive	Papilio polymenestor	99.24	BOLD:AAE6788	P. deiphobus 96.79
	BOPM039-12	KF226566	98.47			Papilio polymenestor	99.24	BOLD:AAE6788	P. deiphobus 96.80
	BOPM038-12	KF226564	98.47			Papilio polymenestor	99.24	BOLD:AAE6788	P. deiphobus 96.81
Papilio nephelus sunatus	BOPM028-12	KF226568	96.63	8	Tree 64 – 2 multi exclusive	Papilio hipponous	94.95		Conspecifics with dissimiliar DNA barcodes (Table 1).
	BOPM027-12	KF226569	95.87			Papilio castor	93.27	BOLD:AAI5282	Conspecifics with dissimiliar DNA barcodes (Table 1).
	BOPM026-12	KF226567	96.02			Papilio castor	93.43	BOLD:AAI5282	Conspecifics with dissimiliar DNA barcodes (Table 1).
Papilio paradoxa aenigma	BOPM115-12	KF226570	99.85	3		Papilio glaucus	93.48	BOLD:ACA1525
	BOPM116-12	KF226572	99.85			Papilio glaucus	93.3	BOLD:ACA1525
	BOPM457-12	KF226571	99.85			Papilio glaucus	93.48	BOLD:ACA1525
Papilio polytes romulus	BOPM112-12	KF226575	98.83	12	Tree 65 – 1 singleton unique; 2 multi identical	Papilio ambrax	95.41	BOLD:AAI6158
	BOPM036-12	KF226573	98.33			Papilio ambrax	95.26	BOLD:AAI6158
	BOPM113-12	KF226574	98.83			Papilio ambrax	95.41	BOLD:AAI6158
Papilio prexaspes	BOPM110-12	KF226576	n/a	1		Papilio hipponous	97.4	BOLD:ACA1529
Papilio slateri perses	BOPM397-12	KF226577	n/a	1		Papilio epycides	95.41	BOLD:ACA4048
Paralaxita damajanti damanjanti	BOPM395-12	KF226578	n/a	1		Paralaxita telesiaboulleti	93.09	BOLD:ABX8206
Parantica agleoides	BOPM224-12	KF226579	n/a	1		Parantica aglea	95.22	BOLD:ABY3113
Parantica aspasia	BOPM304-12	KF226582	99.84	7	P. Malaysia, S. Thailand	Parantica aglea	95.72	BOLD:AAN1870
	BOPM289-12	KF226580	99.84			Parantica aglea	95.72	BOLD:AAN1870
	BOPM303-12	KF226581	99.84			Parantica aglea	95.72	BOLD:AAN1870
Parantica melaneus sinopion	BOPM555-12	KF226583	99.69	3	Tree 66 – 1 singleton unique; 1 multi unique	Parantica swinhoei	98.17	BOLD:AAX2471
	BOPM290-12	KF226584	99.69			Parantica swinhoei	98.17	BOLD:AAX2471
Parantica sita ethologa	BOPM352-12	KF226585	99.08	4	Tree 67 – 2 singleton unique; 1 multi exclusive	Parantica luzonensis	95.56	BOLD:AAX2470
Pareronia valeria lutescens	BOPM103-12	KF226587	98.62	2		Pareronia anais	98.62	BOLD:ACE4131	Different BIN. Also note the likely misidentified P. valeria from India (AY954573).
	BOPM104-12	KF226586	98.62			Pareronia anais	98.62	BOLD:ACE4131	Different BIN. Also note the likely misidentified P. valeria from India (AY954573).
Parthenos sylvia lilacinus	BOPM293-12	KF226589	99.21	3	Reared?	Partenos aspila	98.62	BOLD:AAL8427	Same BIN but distinct.
	BOPM388-12	KF226588	99.05			Partenos aspila	98.47	BOLD:AAL8427	Same BIN but distinct.
Phalanta alcippe	BOPM287-12	KF226590	96.94	2	Tree 68 – 2 singleton unique	Notodryas	91.38	BOLD:ACA4530	Conspecifics with dissimiliar DNA barcodes (Table 1).
Phalanta phalanta phalanta	BOPM288-12	KF226591	94.6	23	Tree 69 – 1 singleton unique; 2 multi exclusive	Crambidae	90.83	BOLD:AAW5482	Conspecifics with dissimiliar DNA barcodes (Table 1).
Phrissura aegis	BOPM044-12	KF226593	100	2		Acraea meyeri	92.69	BOLD:ACA1482
	BOPM043-12	KF226592	100			Acraea meyeri	92.69	BOLD:ACA1482
Pithecops corvus corvus	BOPM472-12	KF226594	100	3	P. Malaysia	Anacrusis nephrodes	94.56
	BOPM473-12	KF226595	99.54			Chalybs lineata	90.98	BOLD:ACA3875
Polyura jalysus jalysus	BOPM491-12	KF226596	n/a	1		Polyura moori	96.03	BOLD:ACA3848
Polyura athamas	BOPM291-12	KF226597	94.87	4	Figure 1: 1 singleton unique; 1 multi exclusive	Polura hebe	98.32		See the Results and Discussion. The P. athamas from India is most likely a misidentified barcode (GU012531).
	BOPM300-12	KF226599	95.38			Polura hebe	98.01	BOLD:ACA4523	See the Results and Discussion. The P. athamas from India is most likely a misidentified barcode (GU012531).
	BOPM301-12	KF226598	95.38			Polura hebe	98.01	BOLD:ACA4523	See the Results and Discussion. The P. athamas from India is most likely a misidentified barcode (GU012531).
Polyura delphis concha	BOPM292-12	KF226600	n/a	1		Polyure eudamippus	95.57	BOLD:ACA4693
Polyura hebe chersonesus	BOPM557-12	KF226602	99.68	3		Polyura athamas	97.71	BOLD:ACA3871
	BOPM302-12	KF226603	99.54			Polyura athamas	97.86	BOLD:ACA3871
	BOPM299-12	KF226601	99.54			Polyura athamas	98.01	BOLD:ACA3871	Short sequence.
Prioneris philonome themana	BOPM105-12	KF226606	99.24	4	Thailand	Prioneris thestylis mallacana	95.26	BOLD:AAX7933
	BOPM107-12	KF226605	99.21			Prioneris thestylis mallacana	95.1	BOLD:AAX7933
	BOPM106-12	KF226604	99.24			Prioneris thestylis mallacana	95.26	BOLD:AAX7933
Prioneris thestylis mallacana	BOPM108-12	KF226607	n/a	1		Prioneris philonome themana	95.26	BOLD:ACA1612
Prosotas bhutea	BOPM567-12	KF226609	n/a	1		Prosotas felderi	92.18	BOLD:ACA3932
Prosotas nora superdates	BOPM565-12	KF226610	99.08	3	Tree 70 – 1 singleton unique, 1 multi unique	Prosotas felderi	93.27	BOLD:AAK9382
Prothoe frank uniformis	BOPM286-12	KF226611	95.87	2	Tree 71 – 2 singleton unique	Prothoe australis	95.41	BOLD:ACA4644	Conspecifics with dissimiliar DNA barcodes (Table 1).
Ragadia crisilda	BOPM550-12	KF226613	99.85	2		Ragadia makata siponta	96.79	BOLD:ABX8397
	BOPM467-12	KF226612	99.85			Ragadia makata siponta	96.79	BOLD:ABX8397
Ragadia makata siponta	BOPM298-12	KF226614	98.57	5	Tree 72 – 2 multi unique	Ragadia crisilda	96.79	BOLD:ACF5102
	BOPM297-12	KF226615	98.57			Ragadia crisilda	96.79	BOLD:ACF5102
Saletara liberia distanti	BOPM095-12	KF226618	98.78	5	P. Malaysia	Dixeia charinanarena	91.9	BOLD:AAX9596
	BOPM109-12	KF226617	98.78			Dixeia charinanarena	92.05	BOLD:AAX9596
	BOPM540-12	KF226616	99.24			Dixeia charinanarena	91.9	BOLD:AAX9596
	BOPM098-12	KF226619	99.24			Dixeia charinanarena	92.05	BOLD:AAX9596
Simiskina pediada	BOPM418-12	KF226620	n/a	1		Simiskina pharyge	98.93	BOLD:ABA1506	Own BIN.
Sithon nedymond nedymond	BOPM502-12	KF226621	99.68	4	P. Malaysia, S. Thailand	Sinthusa Chandrana	94.95	BOLD:AAN9226
Spindasis lohita	BOPM414-12	KF226622	95.57	2	Tree 73 – 2 singleton unique	Cigaritis epargyros	95.26	BOLD:ABY0667	Conspecifics with dissimiliar DNA barcodes (Table 1).
Sumalia daraxa theoda	BOPM559-12	KF226623	n/a	1		Athyma selanophora	93.58	BOLD:ABX9996
Symbrenthia hypatia chersonesia	BOPM549-12	KF226624	99.84	4	P. Malaysia	Antanartia delius	90.21	BOLD:AAN0123
	BOPM306-12	KF226625	99.84			Antanartia delius	90.21	BOLD:AAN0123
	BOPM128-12	KF226626	99.84			Antanartia delius	90.21	BOLD:AAN0123
Symbrenthia hypselis sinis	BOPM305-12	KF226627	93.58	3		Symbrenthia brabira	95.41	BOLD:ACA4529	The GenBank S. hypselis are confirmed or probable misidentifications.
Tanaecia aruna aruna	BOPM312-12	KF226630	99.39	4	BIN S2	Tanaecia pelea	99.69	BOLD:ABZ1656	See Results and Discussion and BIN S2.
	BOPM313-12	KF226629	99.33			Tanaecia pelea	99.69		See Results and Discussion and BIN S2.
	BOPM315-12	KF226628	99.39			Tanaecia pelea	99.69	BOLD:ABZ1656	See Results and Discussion and BIN S2.
Tanaecia iapis puseda	BOPM310-12	KF226631	96.79	3	BIN S2	Tanaecia pelea	99.69	BOLD:ABZ1656	See Results and Discussion and BIN S2.
Tanaecia munda waterstradti	BOPM399-12	KF226634	99.85	3	BIN S2	Tanaecia pelea	99.08	BOLD:ABZ1656	See Results and Discussion and BIN S2.
	BOPM314-12	KF226632	99.85			Tanaecia pelea	98.93	BOLD:ABZ1656	See Results and Discussion and BIN S2.
	BOPM317-12	KF226633	99.85			Tanaecia pelea	98.93	BOLD:ABZ1656	See Results and Discussion and BIN S2.
Tanaecia pelea	BOPM316-12	KF226635	99.24	2	BIN S2	Tanaecia aruna	99.69	BOLD:ABZ1656	See Results and Discussion and BIN S2.
Terinos atlita teuthras	BOPM319-12	KF226637	91.11	3		Terinos clarissa malayanus	91.74	BOLD:ACA4209	Matches to misidentified Terinos atlita GQ864814 and early release from Thailand.
	BOPM320-12	KF226638	91.11			Charaxes thomasius	93.06		Matches to misidentified Terinos atlita GQ864814 and early release from Thailand.
	BOPM308-12	KF226636	91.11			Charaxes thomasius	93.06		Matches to misidentified Terinos atlita GQ864814 and early release from Thailand.
Terinos clarissa malayanus	BOPM321-12	KF226639	n/a	1		Terinos atlita	99.69	BOLD:AAZ4743	Matches to misidentified Terinos atlita GQ864814 and early release from Thailand.
Terinos terpander robertsia	BOPM323-12	KF226644	99.54	7	S. Thailand	Terinos clarissa malayanus	93.58	BOLD:AAO0453
	BOPM309-12	KF226642	99.67			Eois	94.47
	BOPM322-12	KF226643	99.54			Terinos clarissa malayanus	93.58	BOLD:AAO0453
	BOPM401-12	KF226640	99.39			Terinos clarissa malayanus	93.12	BOLD:AAO0453
	BOPM551-12	KF226641	99.39			Terinos clarissa malayanus	93.43	BOLD:AAO0453
Thaumantis klugius lucipor	BOPM325-12	KF226645	96.67	4	Tree 74 – 1 singleton unique; 1 multi exclusive	Thaumantis noureddin	91.59	BOLD:AAN9527	Conspecifics with dissimiliar DNA barcodes (Table 1).
	BOPM334-12	KF226646	96.83			Thaumantis noureddin	91.59	BOLD:AAN9527	Conspecifics with dissimiliar DNA barcodes (Table 1).
Thauria aliris pseudaliris	BOPM328-12	KF226647	99.37	7	Rangong Thailand, P. Malaysia	Discophora necho	90.79	BOLD:AAI1009
	BOPM528-12	KF226648	99.37			Discophora necho	90.79	BOLD:AAI1009
Tirumala septentrionis septentrionis	BOPM329-12	KF226650	99.51	6	Thailand, India, Taiwan BIN S4	Tirumala limniace	99.85	BOLD:AAC1308	The T. limniace are most likely misidentifications and the species appears as good cluter distant from T. septentrionis. T. hamata from Papua and Australia however also join this cluster.
	BOPM529-12	KF226651	99.39			Tirumala limniace	99.85	BOLD:AAC1308	The T. limniace are most likely misidentifications and the species appears as good cluter distant from T. septentrionis. T. hamata from Papua and Australia however also join this cluster.
	BOPM547-12	KF226649	99.35			Tirumala limniace	99.85	BOLD:AAC1308	The T. limniace are most likely misidentifications and the species appears as good cluter distant from T. septentrionis. T. hamata from Papua and Australia however also join this cluster.
Troides amphyrus ruficollis	BOPM012-12	KF226653	99.82	4	Tree 75 – 2 multi exclusive	Troides sp.	96.35	BOLD:AAW8015
	BOPM539-12	KF226652	99.82			Troides sp.	96.35	BOLD:AAW8015
Troides helena cerberus	BOPM011-12	KF226654	99.09	5	Tree 76 – 1 singleton identical; 1 multi identical	Troides sp.	99.05	BOLD:AAF6155	Note the duplicates between Genbank and BOLD.
	BOPM013-12	KF226655	99.08			Troides sp.	98.83	BOLD:AAF6155	Note the duplicates between Genbank and BOLD.
Udara camenae pendleburyi	BOPM563-12	KF226656	n/a	1		Udara albo	96.18	BOLD:ABY3665
Udara toxopeusi toxopeusi	BOPM564-12	KF226657	n/a	1		Udara albo	94.34	BOLD:ABY3762
Vagrans egista macromalayana	BOPM353-12	KF226658	90.83	8	Tree 77 – 1 singleton unique; 1 multi exclusive	Lacinipolia comis	90.94	BOLD:ABY3540	Conspecifics with dissimiliar DNA barcodes (Table 1).
Vindula dejone erotella	BOPM330-12	KF226662	100	6		Vindula arsinoe	93.81	BOLD:ACA4585
	BOPM335-12	KF226659	100			Vindula arsinoe	93.81	BOLD:ACA4585
	BOPM332-12	KF226664	100			Vindula arsinoe	93.81	BOLD:ACA4585
	BOPM331-12	KF226660	100			Vindula arsinoe	93.81	BOLD:ACA4585
	BOPM336-12	KF226661	100			Vindula arsinoe	93.81	BOLD:ACA4585
	BOPM337-12	KF226663	100			Vindula arsinoe	93.81	BOLD:ACA4585
Xanthotaenia busiris busiris	BOPM454-12	KF226665	98.41	7	Tree 78 – 1 singleton unique; 1 multi exclusive	Hemithea obscurata	90.89	BOLD:AAJ9318
	BOPM455-12	KF226666	98.41			Hemithea obscurata	90.89	BOLD:AAJ9318
Ypthima baldus newboldi	BOPM342-12	KF226667	91.01	15		Ypthima zodia	97.09	BOLD:AAN9479
Ypthima fasciata torone	BOPM340-12	KF226668	99.27	2	P. Malaysia	Ypthima baldus	99.27		Short sequence.
Ypthima horsfieldii humei	BOPM338-12	KF226673	99.66	6		Ypthima nebulosa	99.66
	BOPM339-12	KF226672	99.66			Ypthima nebulosa	99.66
	BOPM341-12	KF226671	99.82			Ypthima nebulosa	99.69	BOLD:AAO0345
	BOPM464-12	KF226674	99.66			Ypthima nebulosa	99.66
	BOPM461-12	KF226669	99.85			Ypthima nebulosa	99.54	BOLD:AAO0345
	BOPM460-12	KF226670	99.82			Ypthima nebulosa	99.64	BOLD:AAO0345
Ypthima huebneri	BOPM463-12	KF226675	100	2	S. Thailand	Ypthima asterope	97.31
Ypthima pandocus corticaria	BOPM346-12	KF226677	99.33	2		Ypthima multistriata	95.92	BOLD:ACA4198
	BOPM345-12	KF226676	99.33			Scieropepla typhicola	94.35
Ypthima savara tonkiniana	BOPM344-12	KF226678	n/a	1		Erebia ligea	94.74
Zeltus amasa maximinanus	BOPM417-12	KF226679	100	2		Zizeria karsandra	92.28	BOLD:ACA3996
	BOPM569-12	KF226680	100			Zizeria karsandra	92.28	BOLD:ACA3996
Zemeros emesiodes emesoides	BOPM415-12	KF226682	100	2		Ancyluris jurgensii	92.66	BOLD:ACE2623	Short sequence.
	BOPM367-12	KF226681	100			Ancyluris jurgensii	92.37	BOLD:ACE2623	Short sequence.
Zeuxidia doubledayi doubledayi	BOPM333-12	KF226683	n/a	1		Zeuxidia aurelius	96.33	BOLD:ACA4365
Zeuxidia aurelius aurelius	BOPM530-12	KF226685	99.85	3		Zeuxidia doubledayi doubledayi	96.33	BOLD:ACA4540
	BOPM348-12	KF226686	99.85			Zeuxidia doubledayi doubledayi	96.18	BOLD:ACA4540
	BOPM520-12	KF226684	99.85			Zeuxidia doubledayi doubledayi	96.18	BOLD:ACA4540
Zizula hylax pygmaea	BOPM471-12	KF226687	96.3	20	Tree 79 – 2 multi exclusive	Zizula cyna	96.3		Conspecifics with dissimiliar DNA barcodes (Table 1).
233	459		98.6078	1189			95.7953
Total	Total		Average	Total			Average
	GOOD BARCODE CLUSTERS
	OVERLAPPING BARCODE DISTANCES DUE TO CRYPTIC DIVERSITY OR LIKELY MISDENTIFIED SEQUENCES
	OVERLAPPING BARCODE CLUSTERS "BARCODE SHARING"
